# Supplementary material for: 13C Metabolic Flux Analysis Identifies an Unusual Route for Pyruvate Dissimilation in Mycobacteria which Requires Isocitrate Lyase and Carbon Dioxide Fixation
Source: PLoS Pathog. 2011 Jul 21;7(7):e1002091. doi: 10.1371/journal.ppat.1002091 (PMC3141028; doi:10.1371/journal.ppat.1002091)
Supplement: Table S1 — Non stationary and stationary 13C isotopomer abundance of amino acids from protein hydrolysis. Incorporation of 13C label into the protein amino acids of M. bovis BCG cells grown in a chemostat at a dilution rate of 0.01 h−1 with 20% [13C3]glycerol. (XLS) [file ppat.1002091.s002.xls]

## Sheet: BCG slow
Table S1: Demonstration of isotopic steady state of protein amino acids after 3 volume changes for steady state Mycobacterium bovis BCG cells grown in a chemostat at a dilution rate of 0.01 h- with 80% [12C], 20% [U-13C] glycerol
		Alanine				Glycine			Valine						Leucine							Isoleucine							Threonine					Serine				Proline						Aspartic acid					Methionine
		13C incorporation							13C incorporation						13C incorporation							13C incorporation							13C incorporation					13C incorporation				13C incorporation						13C incorporation					13C incorporation
	Volume change	unlabelled	13C1	13C2	13C3	unlabelled	13C1	13C2	unlabelled	13C1	13C2	13C3	13C4	13C5	unlabelled	13C1	13C2	13C3	13C4	13C5	(13C6)	unlabelled	13C1	13C2	13C3	13C4	13C5	(13C6)	unlabelled	13C1	13C2	13C3	(13C4)	unlabelled	13C1	13C2	13C3	unlabelled	13C1	13C2	13C3	13C4	13C5	unlabelled	13C1	13C2	13C3	(13C4)	unlabelled
Sample 31 - 020408EA1	1	95.0459	0.741803	0.901128	3.31116	96.6251	0	3.37492	93.6102	0.534041	2.85282	2.35022	0.215721	0.436962	90.7282	1.53148	5.92485	0.730644	0.797028	0.287765	<LoQ	92.7219	2.0218	3.82528	1.02974	0.401292	<LoQ	<LoQ	91.7308	2.63561	3.19385	1.64823	0.79148	92.8229	2.02263	2.25311	2.90138	80.5224	2.69908	2.91103	11.8046	1.27339	0.789448	90.153	4.058	3.36481	2.07828	0.345963	89.711
Sample 32 - 020408EA2		94.6073	1.08734	0.85099	3.45436	96.5677	0	3.43227	93.1896	0.924176	2.72484	2.36049	0.347981	0.452909	91.0773	1.14373	5.97316	0.906639	0.704931	0.194282	<LoQ	92.2697	2.5135	3.74639	1.10291	0.367509	<LoQ	<LoQ	90.7985	3.72059	3.08067	1.74829	0.651982	91.4559	2.78596	2.33373	3.42438	78.1259	3.12045	2.92465	13.2251	1.53928	1.06458	90.4652	4.1221	3.38744	1.48615	0.539079	90.1837
Sample 33 - 020408EB1		93.6689	0.985502	1.06277	4.28279	95.516	0	4.48405	91.862	0.984445	3.45679	2.91735	0.290856	0.488533	88.7797	1.69919	7.50458	0.685546	1.05302	0.131174	0.146764	90.3725	2.92062	4.7035	1.20219	0.554805	0.246331	<LoQ	88.9086	4.36726	3.96025	2.16679	0.597139	89.6944	3.52982	2.9267	3.84912	75.2285	3.28903	3.92294	14.7414	1.61763	1.20047	87.9276	5.0828	4.40972	2.12355	0.456313	84.6876
Sample 34 - 020408EB2		93.6102	1.14635	0.845205	4.39821	95.1255	0	4.87448	92.2658	0.796796	3.33131	2.9393	0.241932	0.42488	89.2308	1.59245	7.37799	0.825096	0.973624	<LoQ	<LoQ	90.2058	2.82617	4.94561	1.38538	0.637001	<LoQ	<LoQ	87.7003	4.72019	4.38553	2.42592	0.768024	89.268	3.87615	3.48894	3.36687	73.629	3.78041	3.73327	15.9495	1.66863	1.23921	87.778	5.72673	4.5222	1.78028	0.192767	86.6432
Sample 35 - 020408EC1		93.2051	1.20945	1.15798	4.42743	95.1324	0	4.86758	91.7912	0.963461	3.45828	2.98907	0.268472	0.529476	88.6466	1.73283	7.76173	0.622196	0.989966	0.121617	0.125081	89.9142	3.07798	4.98951	1.25144	0.502813	0.264057	<LoQ	88.2972	5.0069	3.8929	2.23486	0.568173	89.762	3.53395	3.06893	3.63512	72.807	3.49369	3.79156	16.6228	1.98173	1.30322	87.7905	5.30511	4.24365	2.28029	0.380426	83.9645
Sample 36 - 020408EC2		93.146	1.2818	1.07995	4.49225	95.1276	0	4.87242	91.8511	0.855648	3.46563	3.07398	0.288983	0.464691	88.9571	1.59978	7.55109	0.775734	0.99993	0.11633	<LoQ	90.2562	2.82094	4.79689	1.31775	0.587928	0.220275	<LoQ	88.1008	4.343	4.99224	1.72315	0.840856	88.3585	3.56844	3.64735	4.42573	70.8563	3.5712	3.70443	18.3948	1.98476	1.48854	87.4713	5.48792	4.54537	2.49542	0	84.7279
	Average	93.8806	1.07538	0.983005	4.06103	95.6824	0	4.31762	92.4283	0.843094	3.21494	2.77174	0.275658	0.466242	89.57	1.54991	7.01557	0.757642	0.919749	0.170234	0.135923	90.9567	2.69683	4.5012	1.2149	0.508558	0.243554	#DIV/0!	89.256	4.13226	3.91757	1.99121	0.702942	90.2269	3.21949	2.95313	3.60043	75.1949	3.32564	3.49798	15.123	1.67757	1.18091	88.5976	4.96378	4.07886	2.04066	0.319091	86.653
	Stedev	0.774577	0.192415	0.13379	0.531682	0.723958	0	0.723958	0.782646	0.166648	0.336281	0.327005	0.0456523	0.0380623	1.05652	0.212304	0.8355	0.101341	0.13655	0.0727784	0.0153322	1.21015	0.378622	0.564075	0.13264	0.106179	0.0220225	#DIV/0!	1.63087	0.850851	0.72118	0.32486	0.112293	1.62233	0.688269	0.575644	0.513493	3.57637	0.382461	0.455628	2.38312	0.27314	0.236707	1.33774	0.709415	0.554749	0.359943	0.194672	2.70611
Sample 37 - 080408EA1	2	84.2473	3.07358	2.35332	10.3258	88.0573	0	11.9427	75.2314	3.08742	9.98519	9.10576	0.708417	1.88187	69.4601	4.49293	20.1378	1.56912	3.69996	0.282556	0.357503	73.1423	8.80704	11.9775	3.45666	1.61771	0.730334	0.26848	74.7924	10.7036	8.80289	4.51224	1.18885	80.0338	7.46352	5.02881	7.47387	69.4598	9.93111	10.0226	7.62165	1.88676	1.0781	71.1868	12.933	8.87636	5.04837	1.95555	65.883
Sample 38 - 080408EA2		84.2296	3.14037	2.27286	10.3572	87.6844	0	12.3156	75.3304	3.02546	9.87815	9.06711	0.785686	1.91317	69.0345	4.45653	19.769	2.0932	3.73887	0.43418	0.473726	72.8162	8.79233	11.8511	4.18793	1.68428	0.668206	<LoQ	72.6087	12.6397	8.48478	5.14948	1.1173	81.0255	5.93	6.25957	6.78495	67.0145	9.72076	9.49582	9.87091	2.42438	1.47366	72.7809	11.3042	10.2209	4.09349	1.60049	65.4576
Sample 39 - 080408EB1		83.3773	3.19388	2.38205	11.0468	87.5043	0	12.4957	73.911	3.10995	10.5897	9.63131	0.728124	2.02991	67.6793	4.57829	21.3393	1.83115	3.97259	0.276346	0.323057	71.6909	9.23227	12.633	3.6662	1.83154	0.741478	0.204646	72.1707	12.1668	9.14228	5.26635	1.25381	77.6817	8.64603	6.008	7.66424	64.8569	9.78822	9.95976	10.9789	2.74471	1.67149	71.9705	12.4389	9.5618	4.73341	1.29539	64.4191
Sample 40 - 080408EB2		83.6323	3.19193	2.20808	10.9677	87.6759	0	12.3241	74.2611	3.06952	10.2644	9.45539	0.823996	2.12561	67.9067	4.6488	21.1021	1.92659	3.77449	0.283191	0.358215	71.9319	9.40372	12.5076	3.92834	1.65679	0.571597	<LoQ	73.3623	10.9383	9.14706	5.04021	1.51217	78.4071	7.12022	6.02617	8.44648	62.7627	9.7327	9.72077	13.2307	2.85565	1.69743	72.4515	11.5299	9.34122	5.16335	1.51397	65.0543
Sample 41 - 080408EC1		82.8106	3.09692	2.39956	11.693	86.8087	0	13.1913	72.4223	3.325	11.0681	10.1667	0.888586	2.12927	66.1717	4.97614	22.4396	1.67699	3.99904	0.371566	0.364932	70.1298	10.0507	13.292	3.83545	1.84782	0.642313	0.201964	71.3655	12.3034	9.47255	5.52404	1.33453	77.4426	7.73943	6.57755	8.24043	59.426	9.56807	9.81445	15.1263	3.62392	2.4412	70.333	13.2061	9.97153	4.94001	1.54932	63.1466
Sample 42 - 080408EC2		82.5986	3.24924	2.34676	11.8054	86.5587	0	13.4413	72.7251	3.24639	11.1203	9.94763	0.936	2.02452	66.4764	4.66664	22.1183	2.09318	4.06274	0.240572	0.342192	70.52	9.50664	13.0874	4.17119	1.77577	0.716129	0.222926	70.2458	12.7543	10.0513	5.28492	1.66369	75.5613	8.24998	6.39449	9.79426	58.1294	10.0869	9.66803	15.7121	3.84106	2.56252	69.9683	13.3578	9.79699	5.48715	1.38974	62.064
	Average	83.4826	3.15765	2.32711	11.0326	87.3815	0	12.6185	73.9802	3.14396	10.4843	9.56232	0.811802	2.01739	67.7881	4.63655	21.151	1.86504	3.87461	0.314735	0.369938	71.7052	9.29878	12.5581	3.8743	1.73565	0.678343	0.224504	72.4242	11.9177	9.18348	5.12954	1.34506	78.3587	7.52486	6.0491	8.06737	63.6082	9.80463	9.78023	12.0901	2.89608	1.82073	71.4485	12.4616	9.62813	4.91097	1.55074	64.3374
	Stdev	0.694165	0.0662289	0.0727344	0.631416	0.575393	0	0.575393	1.22265	0.115934	0.533169	0.443547	0.0892659	0.103599	1.31971	0.185907	1.05549	0.215395	0.154548	0.0728027	0.0530221	1.20314	0.473774	0.576858	0.28589	0.0960776	0.0646723	0.0307614	1.57816	0.879248	0.542716	0.342908	0.20696	1.95157	0.952883	0.54517	1.03104	4.37324	0.181183	0.194493	3.15483	0.733282	0.573528	1.14522	0.870374	0.479517	0.472271	0.227521	1.46635
Sample 43 - 100408EA1	3	81.0599	3.76163	2.885	12.2935	85.6141	0	14.3859	69.8074	3.61235	12.0999	11.2361	0.842366	2.40196	62.8841	5.08339	24.366	2.058	4.71513	0.472827	0.420505	67.4673	10.8874	14.4326	4.0959	2.08247	0.750744	0.283603	65.1895	14.2362	11.3852	5.95675	3.23225	78.8796	5.4898	6.00624	9.62439	65.9558	12.0418	12.255	7.00891	1.81355	0.925035	67.829	18.6987	7.52694	5.94539	<LoQ	59.0225
Sample 44 - 100408EA2		81.1792	3.9094	2.81746	12.0939	85.7593	0	14.2407	68.4564	3.98849	12.1397	11.2028	1.37911	2.83339	62.7689	5.1666	24.1574	2.47751	4.51744	0.418899	0.493241	67.1097	11.2584	13.5593	4.82919	2.50062	0.742769	<LoQ	69.1474	12.8154	11.6386	4.62824	1.7704	93.5075	6.4925	<LoQ	<LoQ	62.9099	12.2607	12.3757	8.92839	2.05196	1.47337	85.3603	14.6397	<LoQ	<LoQ	<LoQ	63.8525
Sample 45 - 100408EB1		79.7858	4.04266	2.94354	13.228	84.3664	0	15.6336	67.3765	4.06614	12.9655	11.8421	1.09012	2.65958	60.595	5.45659	25.8258	2.39572	4.96741	0.332619	0.426864	64.5589	12.3103	15.0915	4.77289	2.51207	0.754387	<LoQ	65.0279	15.2877	11.466	5.97574	2.24271	72.6472	9.51926	9.00138	8.83219	62.2851	12.4758	12.6886	8.85493	2.22976	1.46574	66.4087	16.8676	10.3447	6.37897	<LoQ	59.1388
Sample 46 - 100408EB2		79.8253	3.95365	2.92867	13.2924	83.5963	0.456934	15.9468	66.6324	4.32537	13.1156	12.0603	1.1543	2.71192	59.7785	5.5809	25.4637	2.6967	5.26253	0.564733	0.652975	62.6746	12.5933	15.4669	5.59807	2.38044	1.28668	<LoQ	68.1024	13.0733	14.1055	4.71882	<LoQ	85.246	9.60437	5.1496	<LoQ	60.0699	12.8596	11.7843	10.5852	2.92946	1.77157	70.4371	18.164	11.3989	<LoQ	<LoQ	61.4386
Sample 47 - 100408EC1		79.9295	3.89776	2.95971	13.213	84.4039	0	15.5961	68.0749	3.81743	12.6579	11.9658	0.855498	2.62843	60.4383	5.59283	25.9102	2.25882	5.01825	0.308146	0.473532	65.3079	11.5892	15.3939	4.55996	2.30095	0.848201	<LoQ	65.9592	13.8199	11.4509	6.32739	2.44268	74.2112	8.42264	8.10755	9.25863	59.9618	11.9366	12.2088	10.9342	3.08477	1.87377	67.9479	15.1025	12.0459	4.90371	<LoQ	58.6981
Sample 48 - 100408EC2		79.7611	4.03041	2.90761	13.3008	83.0387	1.222	15.7393	67.2673	4.33263	12.9136	11.9135	0.763688	2.80924	59.6511	5.57073	25.5925	2.93326	5.17035	0.534563	0.547441	65.3027	11.4305	14.9681	4.97318	2.40676	0.918708	<LoQ	63.8208	16.0301	12.3126	7.83645	<LoQ	91.0438	8.95621	<LoQ	<LoQ	58.4405	11.9379	11.8696	12.7414	3.10276	1.90785	100	<LoQ	<LoQ	<LoQ	<LoQ	61.6741
	Average	80.2568	3.93259	2.907	12.9036	84.4631	0.279822	15.2571	67.9358	4.02374	12.6487	11.7035	1.01418	2.67409	61.0193	5.40851	25.2193	2.47	4.94185	0.438631	0.502426	65.4035	11.6782	14.8187	4.80486	2.36389	0.883581	0.283603	66.2079	14.2104	12.0598	5.90723	2.42201	82.5892	8.0808	7.06619	9.2384	61.6038	12.252	12.197	9.84218	2.53538	1.56956	76.3305	16.6945	10.3291	5.74269	#DIV/0!	60.6374
	Stdev	0.671802	0.103059	0.0511561	0.554563	1.07687	0.49644	0.742567	1.11818	0.283281	0.43564	0.381735	0.234956	0.155834	1.44692	0.226513	0.76157	0.311742	0.280379	0.104813	0.0872138	1.75213	0.649259	0.71874	0.494313	0.158697	0.209351	#DIV/0!	2.02085	1.25413	1.05874	1.1793	0.609278	8.72404	1.7035	1.7913	0.396486	2.68943	0.363767	0.333081	1.99936	0.57047	0.369657	13.5462	1.80021	1.99534	0.75823	#DIV/0!	2.03315
Sample 49 - 140408EA1	4	78.8438	4.32426	3.15429	13.6777	82.8486	0.468346	16.6831	66.2044	3.74903	14.0079	12.784	0.845885	2.40882	57.4961	5.67971	28.1437	2.68129	5.42138	0.577893	<LoQ	63.0426	12.6146	17.1657	4.8574	2.31962	<LoQ	<LoQ	70.1865	13.9773	10.9314	4.90478	<LoQ	81.85	9.74496	8.40507	<LoQ	60.2912	13.0297	13.2017	10.1872	1.95406	1.33618	100	<LoQ	<LoQ	<LoQ	<LoQ
Sample 50 - 140408EA2		79.089	3.92244	3.16709	13.8215	82.898	1.36999	15.732	66.1162	5.50097	13.6035	13.3092	1.47011	<LoQ	56.3425	6.46592	26.2524	4.52294	6.41624	<LoQ	<LoQ	64.305	12.473	16.3508	6.87125	<LoQ	<LoQ	<LoQ	70.2373	16.3432	13.4195	<LoQ	<LoQ	100	<LoQ	<LoQ	<LoQ	57.731	11.9298	10.7395	16.629	2.97077	<LoQ	<LoQ	<LoQ	<LoQ	<LoQ	<LoQ	<LoQ
Sample 51 - 140408EB1		78.3307	4.17846	3.20891	14.282	83.8866	0	16.1134	64.2488	4.33131	13.9499	13.0821	1.32317	3.06473	57.0565	5.7047	28.0309	2.56319	5.64244	0.442578	0.559689	62.2842	12.5987	17.1277	4.45509	2.7302	0.804028	<LoQ	64.8544	15.4102	13.1525	5.96734	0.615627	81.529	9.36587	9.10517	<LoQ	61.1958	13.5752	13.9735	8.07546	2.06143	1.11853	68.7054	15.6521	15.6425	<LoQ	<LoQ	54.4378
Sample 52 - 140408EB2		78.0367	4.34748	3.217	14.3988	82.7683	1.17007	16.0616	63.8246	4.61619	14.075	13.2223	1.06062	3.20136	56.0993	5.90644	27.972	2.83822	6.24857	0.373309	0.562233	63.3944	12.5018	17.0951	4.44284	2.56575	<LoQ	<LoQ	63.9774	16.2961	13.5864	6.14003	<LoQ	100	<LoQ	<LoQ	<LoQ	58.1562	13.7037	14.3241	9.28331	2.70819	1.82454	74.2825	25.7175	<LoQ	<LoQ	<LoQ	60.7233
Sample 53 - 100408EC1		79.7191	3.89981	3.00317	13.378	84.0249	0	15.9751	66.8957	3.69065	13.3363	12.2623	1.07161	2.74346	59.4394	5.50346	26.7643	2.11989	5.20989	0.437707	0.525282	64.2202	11.5693	16.2133	4.59339	2.26847	0.831355	0.303979	66.8838	14.67	11.2522	5.6369	1.55716	74.6301	9.34481	7.49652	8.52853	58.4161	11.8366	12.4295	11.8969	3.26498	2.15591	64.9628	14.9603	12.1456	5.96051	1.97073	56.1778
Sample 54 - 140408EC2		79.6592	4.08128	2.94777	13.3117	84.8049	0	15.1951	66.6809	4.14531	13.5001	11.9723	1.00801	2.69334	59.0317	5.44148	26.6916	2.62765	5.42329	0.416292	0.367978	64.0277	12.0348	16.3281	4.83851	1.95303	0.817808	<LoQ	65.7774	14.8655	10.8621	6.36737	2.12768	76.8872	4.70741	9.35034	9.05508	55.9159	11.9764	11.4832	14.1577	3.8301	2.63669	69.2863	16.3703	10.0704	4.27302	<LoQ	56.9066
	Average	78.9464	4.12562	3.11637	13.8116	83.5385	0.501402	15.9601	65.6618	4.33891	13.7454	12.772	1.1299	2.82234	57.5776	5.78362	27.3091	2.8922	5.72697	0.449556	0.503795	63.5457	12.2987	16.7135	5.00975	2.36741	0.81773	0.303979	66.9861	15.2604	12.2007	5.80328	1.43349	85.816	8.29076	8.58927	8.79181	58.6177	12.6752	12.6919	11.7049	2.79825	1.81437	75.4474	18.175	12.6195	5.11677	1.97073	57.0614
	Stedev	0.684496	0.192722	0.113084	0.452111	0.829567	0.625599	0.488661	1.29878	0.668283	0.305606	0.545325	0.226635	0.314752	1.38347	0.372342	0.830846	0.834435	0.491383	0.0767781	0.0921001	0.791352	0.415466	0.458714	0.929526	0.297802	0.0136635	#DIV/0!	2.67882	0.940036	1.31259	0.568658	0.763577	11.3254	2.39597	0.831347	0.372329	1.8861	0.864946	1.40771	3.21373	0.717773	0.613559	14.1203	5.06112	2.81611	1.19324	#DIV/0!	2.65186
		Alanine				Glycine			Valine						Leucine							Isoleucine							Threonine					Serine				Proline						Aspartic acid					Methionine
		unlabelled	13C1	13C2	13C3	unlabelled	13C1	13C2	unlabelled	13C1	13C2	13C3	13C4	13C5	unlabelled	13C1	13C2	13C3	13C4	13C5	(13C6)	unlabelled	13C1	13C2	13C3	13C4	13C5	(13C6)	unlabelled	13C1	13C2	13C3	(13C4)	unlabelled	13C1	13C2	13C3	unlabelled	13C1	13C2	13C3	13C4	13C5	unlabelled	13C1	13C2	13C3	(13C4)	unlabelled
	Volume change
	1	93.8806	1.07538	0.983005	4.06103	95.6824	0	4.31762	92.4283	0.843094	3.21494	2.77174	0.275658	0.466242	89.57	1.54991	7.01557	0.757642	0.919749	0.170234	0.135923	90.9567	2.69683	4.5012	1.2149	0.508558	0.243554		89.256	4.13226	3.91757	1.99121	0.702942	90.2269	3.21949	2.95313	3.60043	75.1949	3.32564	3.49798	15.123	1.67757	1.18091	88.5976	4.96378	4.07886	2.04066	0.319091	86.653
	2	83.4826	3.15765	2.32711	11.0326	87.3815	0	12.6185	73.9802	3.14396	10.4843	9.56232	0.811802	2.01739	67.7881	4.63655	21.151	1.86504	3.87461	0.314735	0.369938	71.7052	9.29878	12.5581	3.8743	1.73565	0.678343	0.224504	72.4242	11.9177	9.18348	5.12954	1.34506	78.3587	7.52486	6.0491	8.06737	63.6082	9.80463	9.78023	12.0901	2.89608	1.82073	71.4485	12.4616	9.62813	4.91097	1.55074	64.3374
	3	80.2568	3.93259	2.907	12.9036	84.4631	0.279822	15.2571	67.9358	4.02374	12.6487	11.7035	1.01418	2.67409	61.0193	5.40851	25.2193	2.47	4.94185	0.438631	0.502426	65.4035	11.6782	14.8187	4.80486	2.36389	0.883581	0.283603	66.2079	14.2104	12.0598	5.90723	2.42201	82.5892	8.0808	7.06619	9.2384	61.6038	12.252	12.197	9.84218	2.53538	1.56956	76.3305	16.6945	10.3291	5.74269	#DIV/0!	60.6374
	4	78.9464	4.12562	3.11637	13.8116	83.5385	0.501402	15.9601	65.6618	4.33891	13.7454	12.772	1.1299	2.82234	57.5776	5.78362	27.3091	2.8922	5.72697	0.449556	0.503795	63.5457	12.2987	16.7135	5.00975	2.36741	0.81773	0.303979	66.9861	15.2604	12.2007	5.80328	1.43349	85.816	8.29076	8.58927	8.79181	58.6177	12.6752	12.6919	11.7049	2.79825	1.81437	75.4474	18.175	12.6195	5.11677	1.97073	57.0614
[truncated: 51 more columns]
