# Supplementary material for: 13C Metabolic Flux Analysis Identifies an Unusual Route for Pyruvate Dissimilation in Mycobacteria which Requires Isocitrate Lyase and Carbon Dioxide Fixation
Source: PLoS Pathog. 2011 Jul 21;7(7):e1002091. doi: 10.1371/journal.ppat.1002091 (PMC3141028; doi:10.1371/journal.ppat.1002091)
Supplement: Table S3 — Experimentally derived requirements and estimated effluxes from intermediate and amino acid pools for biomass synthesis of Mycobacterium bovis BCG (BCG) and Mycobacterium tuberculosis (MTB) growing in a chemostat. The precursor requirements for amino acid pools were derived from measurements of the macromolecular composition of biomass hydrolysates. (XLS) [file ppat.1002091.s004.xls]

## Sheet: Sheet1
Table S3. Experimentally derived requirements and estimated effluxes from intermediate and amino acid pools for biomass synthesis of Mycobacterium bovis BCG (BCG) and Mycobacterium tuberculosis (MTB) growing in a chemostat
The precursor requirements for amino acid pools were derived from measurements of the macromolecular composition of biomass hydrolysates.
Species		BCG					MTB
intermediate	amino acid	Requirement [µmol gCDW-1]		Biomass efflux [mmol gCDW-1 h-1]			Requirement [µmol gCDW-1]		Biomass efflux [mmol gCDW-1 h-1]
		µ = 0.01 h-1 (td = 69 h)	µ = 0.03 h-1 (td = 23 h)	µ = 0.01 h-1 (td = 69 h) (Solution 1)	µ = 0.01 h-1 (td = 69 h) (Solution 2)	µ = 0.03 h-1 (td = 23 h)	µ = 0.01 h-1 (td = 69 h)	µ = 0.01 h-1 (td = 69 h) (Solution 1)	µ = 0.01 h-1 (td = 69 h) (Solution 2)
G6P				0.00170153	0.00164289	0.00608908		0.00293883	0.00319807
F6P				0.000582026	0.000574895	0.0020512		1e-14	0.00113851
GA3P				0.00147822	0.00147808	0.00500954		0.000646452	0.00175675
R5P1				0.00746957	0.00685065	0.0296062		0.00906335	0.00964754
	HIS	0.0 ± 0.0	0.8 ± 0.2	< 10-3	< 10-3	< 10-3	0.2 ± 0.1	< 10-3	< 10-3
E4P				0.00219696	0.00212716	0.00765986		0.00118571	0.00235505
PEP2				0.00487107	0.00464715	0.0167035		0.00615966	0.00669334
	PHE	0.1 ± 0.0	1.2 ± 0.3	< 10-3	< 10-3	0.00119856	0.4 ± 0.1	< 10-3	< 10-3
	TYR	0.1 ± 0.0	0.7 ± 0.1	< 10-3	< 10-3	< 10-3	0.3 ± 0.1	< 10-3	< 10-3
PGP				0.0105074	0.0097402	0.034991		0.0160292	0.0194704
	SER	0.0 ± 0.0	1.1 ± 0.3	< 10-3	< 10-3	0.00111534	0.3 ± 0.3	< 10-3	0.00143788
	GLY	0.1 ± 0.1	5.9 ± 1.1	< 10-3	< 10-3	0.00613473	0.9 ± 0.6	< 10-3	0.00267917
PYR3				0.021352	0.0181945	0.0690104		0.0112718	0.0392631
	ALA	1.2 ± 0.7	15.0 ± 3.6	0.00126857	0.0011331	0.0149549	4.2 ± 1.7	< 10-3	0.010746
	VAL	0.3 ± 0.1	4.0 ± 1.0	< 10-3	< 10-3	0.00400888	1.3 ± 0.4	< 10-3	< 10-3
	LEU	0.3 ± 0.2	5.6 ± 1.6	< 10-3	< 10-3	0.00592841	1.7 ± 0.6	< 10-3	< 10-3
ACCOA4
MALOAA				0.017986	0.0138948	0.0175685		0.0246375	0.0267717
	ASP	0.0 ± 0.0	2.9 ± 0.9	< 10-3	< 10-3	0.00267503	0.6 ± 0.6	< 10-3	0.00221868
	THR	0.1 ± 0.0	2.1 ± 0.3	< 10-3	< 10-3	0.00207155	0.8 ± 0.4	< 10-3	0.00212485
	ILEU	0.1 ± 0.1	2.2 ± 0.6	< 10-3	< 10-3	0.00203351	0.8 ± 0.2	< 10-3	0.00111066
	MET	0.0 ± 0.0	0.5 ± 0.1	< 10-3	< 10-3	< 10-3	0.2 ± 0.1	0.0066413	< 10-3
	LYS	0.1 ± 0.0	1.9 ± 1.0	< 10-3	< 10-3	0.00173118	0.5 ± 0.2	0.00121784	< 10-3
OXG				0.00257575	0.00425124	0.0343788		0.000829066	0.0017183
	GLU	0.0 ± 0.0	1.8 ± 0.7	< 10-3	< 10-3	0.00178133	0.4 ± 0.8	< 10-3	< 10-3
	PRO	0.4 ± 0.2	n.d.	< 10-3	< 10-3	< 10-3	1.2 ± 0.5	< 10-3	< 10-3
	ORN	0.0 ± 0.0	n.d.	< 10-3	< 10-3	< 10-3	0.0 ± 0.0	< 10-3	< 10-3
[1] R5P is also needed for synthesis of tryptophane (TRP).
2 2 molecules of PEP are needed for synthesis of aromatic amino acids.
3 2 molecules of PYR are needed for synthesis of branched chain amino acids. In addition PYR is needed for synthesis of isoleucine (ILEU) and lysine (LYS).
4 ACCOA is also needed for synthesis of leucine (LEU).
