# Supplementary material for: 13C Metabolic Flux Analysis Identifies an Unusual Route for Pyruvate Dissimilation in Mycobacteria which Requires Isocitrate Lyase and Carbon Dioxide Fixation
Source: PLoS Pathog. 2011 Jul 21;7(7):e1002091. doi: 10.1371/journal.ppat.1002091 (PMC3141028; doi:10.1371/journal.ppat.1002091)
Supplement: Table S5 — Estimated metabolic fluxes of Mycobacterium bovis BCG (BCG) and Mycobacterium tuberculosis (MTB). In vivo fluxes for glycerol limited M. bovis BCG and M. tuberculosis growing at either fast (td = 23 h) or a slow (td = 69 h) growth rate in a chemostat. (XLS) [file ppat.1002091.s006.xls]

## Sheet: Sheet1
Table S5: Estimated metabolic fluxes of Mycobacterium bovis BCG (BCG) and Mycobacterium tuberculosis (MTB)
				µ = 0.01 h-1 (td = 69 h)									µ = 0.03 h-1 (td = 23 h)
	BCG (Solution 1)			BCG (Solution 2)			MTB (Solution 1)			MTB (Solution 2)			BCG
flux	rel	abs	stddev	rel	abs	stddev	rel	abs	stddev	rel	abs	stddev	rel	abs	stddev
	[%]	[mmol gDW-1 h-1]	[mmol gDW-1 h-1]	[%]	[mmol gDW-1 h-1]	[mmol gDW-1 h-1]	[%]	[mmol gDW-1 h-1]	[mmol gDW-1 h-1]	[%]	[mmol gDW-1 h-1]	[mmol gDW-1 h-1]	[%]	[mmol gDW-1 h-1]	[mmol gDW-1 h-1]
GLYCupt,0	0.836226	0.323979	0.00651883	0.838645	0.33487	0.00690088	0.845168	0.285655	0.00152083	0.845295	0.397433	0.00152311	0.856925	0.530027	0.0195815
GLYCupt,U	0.163775	0.0634514	0.0012952	0.161355	0.0644289	0.00165956	0.154832	0.052331	0.000278543	0.154706	0.0727381	0.000280258	0.143075	0.0884949	0.00326911
OLACupt	0.0807782	0.0312959	0.00388509	0.0807433	0.0322407	0.00507355	0.147935	0.05	0.000563267	0.10632	0.0499887	0.000474436	0.452666	0.279984	0.0215325
CO2out	1.3421	0.519971	0.0145639	0.801404	0.32	0.0231973	0.858024	0.29	0.0207838	0.61662	0.289917	0.0068761	0.663128	0.410159	0.0218453
SUCCOAout	0.0866366	0.0335656	0.00810409	0.0807748	0.0322533	0.0104825	0.0773059	0.0261283	0.00685601	0.285154	0.134071	0.00256154	0	0	0.0133456
pgi	0.903843	0.350176	0¨	0.0125218	0.00499994	0¨	0.347393	0.117414	0¨	0.00725523	0.0034112	0¨	0.271517	0.167939	0¨
fbp	0.320618	0.124217	2.19511e-18	0.0217253	0.00867488	3.17654e-18	0.141619	0.0478651	2.90118e-19	0.0259421	0.0121972	1.06385e-19	0.138311	0.0855481	3.78464e-18
fba	0.320618	0.124217	2.19511e-18	0.0217253	0.00867488	3.17654e-18	0.141619	0.0478651	2.90118e-19	0.0259421	0.0121972	1.06385e-19	0.138311	0.0855481	3.78464e-18
gapA	0.643972	0.249494	0.00770822	0.945793	0.377654	0.00782926	0.815984	0.275791	0.00179874	0.924347	0.434601	0.0018009	0.764107	0.472617	0.0228505
eno	0.616852	0.238987	0.00770822	0.9214	0.367914	0.00782926	0.768558	0.259762	0.00179874	0.882936	0.415131	0.0018009	0.707535	0.437626	0.0228505
pyk	0.499972	0.193704	0.00776726	0.792677	0.316515	0.0106931	0.619129	0.209257	0.00184636	0.722994	0.339931	0.00204037	0.662476	0.409756	0.0226604
gnd	0.899453	0.348475	2.23993e-18	0.00840736	0.00335705	3.45223e-18	0.338697	0.114475	1.72566e-18	0.000453303	0.00021313	6.50443e-19	0.261672	0.16185	1.09525e-17
tkt1	-0.289353	-0.112104	1.76149e-18	0.00671477	0.0026812	2.79274e-18	-0.101133	-0.0341816	7.60431e-19	0.0112762	0.00530175	2.42498e-19	-0.0605482	-0.0374504	2.75064e-18
tkt2	-0.295377	-0.114438	8.67526e-19	0.00104894	0.000418841	1.28028e-18	-0.104641	-0.0353673	2.09813e-19	0.00498921	0.00234578	1.90953e-19	-0.075975	-0.0469922	4.20973e-18
tal	-0.295377	-0.114438	5.36486e-19	0.00104894	-0.000418841	8.28149e-19	-0.104641	-0.0353673	7.0638e-19	0.00498921	0.00234578	3.55715e-19	-0.075975	-0.0469922	1.07852e-18
pdh	0.487334	0.188808	0.00885472	0.819233	0.327119	0.0133393	0.569432	0.19246	0.00176509	0.608417	0.28606	0.00175165	0.453809	0.280691	0.021873
cs	0.0941308	0.0364691	0.00484486	0.10014	0.0399859	0.00675323	0.0798705	0.0269951	0.00515645	0.291117	0.136875	0.00200364	0.058978	0.0364792	0.00530702
icdh	0.00650164	0.00251893	0.00182281	0.00971402	0.0038788	0.0019484	0.0455714	0.0154025	0.0113567	0.0719377	0.033823	0.00274564	0.0041085	0.0025412	0.00456478
kor/kgd	-0.000992654	-0.000384584	0.000499086	-0.00189573	-0.000756964	0.000499753	0.0430068	0.0145357	0.0112731	0.0661325	0.0310936	0.00354254	-0.0544967	-0.0337074	0.00600599
scs, gabD1/D2	-0.0876292	-0.0339502	0.00811944	-0.0826705	-0.0330103	0.0104944	-0.0342991	-0.0115926	0.0131942	-0.219021	-0.102977	0.00437162	-0.0545062	-0.0337133	0.0146348
sdh	0	0	0.00847633	0.00775562	0.00309681	0.012804	0	0	0.0109279	0.000159719	0	0.000875535	0.000363342	0.000224735	0.00856486
fuma/b	0	0	0.00847633	0.00775562	0.00309681	0.012804	0	0	0.0109279	0.000159719	0	0.000875535	0.000363342	0.000224735	0.00856486
icl	0.0876292	0.0339502	0.00493865	0.0904262	0.0361071	0.00684323	0.0342991	0.0115926	0.00635322	0.21918	0.103052	0.00137022	0.0548695	0.033938	0.00767743
ms	0.0876292	0.0339502	0.00493865	0.0904262	0.0361071	0.00684323	0.0342991	0.0115926	0.00635322	0.21918	0.103052	0.00137022	0.0548695	0.033938	0.00767743
pck	0.103599	0.0401372	0¨	0.116408	0.0464815	0¨	0.131204	0.0443451	0¨	0.143148	0.067304	0¨	0.0119685	0.00740276	0¨
mez/pca	-0.0495992	-0.0192162	0.00796458	-0.0786751	-0.0314149	0.012478	0.0113451	0.00383449	0.00129854	0.000379456	-0.000178409	0.000921668	0.0346963	0.0214604	0.00389031
* Fluxes pgi and pck cannot be determined from the labelling data and therefore both fluxes (amongst some reversibility rates of EMP and PPP) are set to their fitted values for the statistical calculations.
